# Supplementary material for: Comparative Inter- and IntraSpecies Transcriptomics Revealed Key Differential Pathways Associated With Aluminium Stress Tolerance in Lentil
Source: Front Plant Sci. 2021 Aug 31;12:693630. doi: 10.3389/fpls.2021.693630 (PMC8438445; doi:10.3389/fpls.2021.693630)
Supplement: Supplementary Table 5 — List of total number of reads, simple sequence repeats, and single nucleotide polymorphisms generated in different lentil samples under Al-stress conditions. [file Table_5.XLSX]

## Sheet: Sheet1
Additional Table S2: List of total Number of reads, SSRs, SNPs generated in different samples.
Properties	Total No. of Reads	Total No. of SSRs	Total No. of SNPs
Treated_1	49557	9066	18000
Treated_1_1	46229	8084	16536
Treated_1_2	45163	7973	16005
Treated_2	52160	10222	19085
Treated_2_1	47855	9211	17128
Treated_2_2	46168	8634	16290
Treated_3	28469	3301	8613
Treated_3_1	28428	3277	13715
Treated_3_2	28300	3270	13143
Control-Treated_1	44991	8640	17776
Control-Treated_1_1	41808	7520	16434
Control-Treated_1_2	42795	7839	16581
Control-Treated_2	47175	9604	18415
Control-Treated_2_1	44870	8690	17278
Control-Treated_2_2	42160	8273	16114
Control-Treated_3	19674	2013	6448
Control-Treated_3_1	19533	1998	10567
Control-Treated_3_2	19472	2008	11039
Average	38600.4	6645.72	14953.7
